# Supplementary material for: Scientific research on food environments in Brazil: a scoping review
Source: Public Health Nutr. 2023 May 26;26(10):2056–65. doi: 10.1017/S1368980023000836 (PMC10564610; doi:10.1017/S1368980023000836)
Supplement: Supplementary file 1 [file S1368980023000836sup.zip]

Archive with 2 entries (2 files):
- S1368980023000836sup001.docx
- S1368980023000836sup002.docx
